# Supplementary material for: Comparison of Bitterness Intensity between Prednisolone and Quinine in a Human Sensory Test Indicated Individual Differences in Bitter-Taste Perception
Source: Pharmaceutics. 2022 Nov 14;14(11):2454. doi: 10.3390/pharmaceutics14112454 (PMC9693378; doi:10.3390/pharmaceutics14112454)
Supplement: Supplementary file 1 [file pharmaceutics-14-02454-s001.zip]

Archive with 1 entries (1 files):
- pharmaceutics-1987373-supplementary.pdf
